# Supplementary material for: A composite model of maize heterosis based on structural complementation and functional variants
Source: Plant Genome. 2026 Jul 21;19(3):e70279. doi: 10.1002/tpg2.70279 (PMC13386186; doi:10.1002/tpg2.70279)
Supplement: Supplementary file 1 — Supplementary Table 1. The pedigree of 29 lines and 3 testers and their ecotypes Supplementary Table 2. The number of variants for 87 hybrids. Supplementary Table 3. Over‐Standard Heterosis (OSH) residual in the YS and SM. [file TPG2-19-e70279-s001.xlsx]

## Sheet: Table S1
Table S1 Pedigree and ecological types of the 29 parental lines and three testers
Category	Line ID	Pedigree	Ecological type
Line	L1	(CML395 × Ye107) F8	Tropical × Temperate
	L2	(Y46 × Ye107) F8	Tropical × Temperate
	L3	(Y32 × Ye107) F8	Tropical × Temperate
	L4	(Y32 × Ye107) F8	Tropical × Temperate
	L5	(Y32 × Ye107) F8	Tropical × Temperate
	L6	(YML16 × Ye107) F8	Tropical × Temperate
	L7	(YML226 × Ye107) F8	Tropical × Temperate
	L8	(Q11 × Ye107) F8	Temperate × Temperate
	L9	(3760 × Ye107) F8	Temperate × Temperate
	L10	(NK40-1 ×Ye107) F8	Tropical × Temperate
	L11	(NK40-1 × Ye107) F8	Tropical × Temperate
	L12	(Chang7-2 × Ye107) F8	Temperate × Temperate
	L13	(Chang7-2 × Ye107) F8	Temperate × Temperate
	L14	(Shen137 × Ye107) F8	Temperate × Temperate
	L15	(Shen137 × Ye107) F8	Tropical × Temperate
	L16	(CML395 × Ye107) F8	Tropical × Temperate
	L17	(Y32 × Ye107) F8	Tropical × Temperate
	L18	(Q11 × Ye107) F8	Temperate × Temperate
	L19	(Q11 × Ye107) F8	Temperate × Temperate
	L20	(AN20 × Ye107) F8	Subtropical × Temperate
	L21	(ZHENG58 × Ye107) F8	Temperate × Temperate
	L22	(AN20 × Ye107) F8	Subtropical × Temperate
	L23	(YML16 ×Ye107) F8	Tropical × Temperate
	L24	(CML384 × Ye107) F8	Subtropical × Temperate
	L25	(Huang C × Ye107) F8	Temperate × Temperate
	L26	(YML226 × Ye107) F8	Tropical × Temperate
	L27	(CML171 × Ye107) F8	Tropical × Temperate
	L28	(CML444 × Ye107) F8	Tropical × Temperate
	L29	(ZH58 × Ye107) F8	Temperate × Temperate
Tester	T1 (F38)	TML418 (DH)	Temperate
	T2 (S08)	SM-B-1-3-1-3-1-8	Subtropical
	T3 (GY0739)	GY807 × YML139	Tropical

## Sheet: Table S2
Table S2 The number of variants for 87 hybrids.
Hybrids	Number of SNPs				Number of INDEL
	Exonic-SNPs	Upstream-SNPs	Splicing-SNPs	HEUES-SNPs	Exonic-InDels	Upstream-InDels	Splicing-InDels	HEUES-InDels
L1 × T1	111825	160053	343	272221	8114	39139	326	47579
L2 × T1	88412	121906	252	210570	7164	30383	250	37797
L3 × T1	123389	159045	370	282804	9347	39063	342	48752
L4 × T1	126139	165161	350	291650	10122	41403	345	51870
L5 × T1	110678	147251	321	258250	8611	36107	305	45023
L6 × T1	93341	132526	294	226161	6933	31996	260	39189
L7 × T1	117248	150583	336	268167	9109	36598	330	46037
L8 × T1	108610	147513	312	256435	8118	36554	308	44980
L9 × T1	56220	81533	167	137920	4523	20037	166	24726
L10 × T1	116041	150028	327	266396	9029	36966	304	46299
L11 × T1	120501	155841	355	276697	9418	38302	319	48039
L12 × T1	115042	146162	339	261543	9012	35914	304	45230
L13 × T1	113117	144408	317	257842	8901	35601	310	44812
L14 × T1	114032	148148	334	262514	8888	36337	326	45551
L15 × T1	116162	153954	322	270438	9019	37524	334	46877
L16 × T1	110909	152832	337	264078	8391	37246	328	45965
L17 × T1	125271	165571	353	291195	9836	40912	359	51107
L18 × T1	113021	149727	322	263070	8642	36404	316	45362
L19 × T1	107180	139985	311	247476	8168	33810	300	42278
L20 × T1	97687	138619	290	236596	7186	34051	284	41521
L21 × T1	87631	128090	260	215981	6394	30858	262	37514
L22 × T1	77542	110713	249	188504	6199	27183	225	33607
L23 × T1	112653	155287	333	268273	8492	37688	315	46495
L24 × T1	114635	157974	342	272951	8719	39153	321	48193
L25 × T1	75979	105946	234	182159	6026	25803	224	32053
L26 × T1	114244	147300	308	261852	8962	36383	314	45659
L27 × T1	83715	114346	235	198296	6679	28185	242	35106
L28 × T1	115689	155830	347	271866	8743	38069	350	47162
L29 × T1	91728	124615	301	216644	6998	30970	251	38219
L1 × T2	122911	181673	389	304973	9502	45386	354	55242
L2 × T2	75562	110979	223	186764	6434	28457	190	35081
L3 × T2	137109	184354	413	321876	11008	47215	378	58601
L4 × T2	139525	194369	419	334313	11400	49691	398	61489
L5 × T2	124785	176255	390	301430	10090	44672	354	55116
L6 × T2	106460	159826	338	266624	8249	40128	298	48675
L7 × T2	133853	177942	389	312184	10780	44929	384	56093
L8 × T2	115546	162875	354	278775	9116	41812	339	51267
L9 × T2	104952	154331	319	259602	8729	39146	301	48176
L10 × T2	116702	158371	340	275413	9369	40095	329	49793
L11 × T2	116975	157378	366	274719	9460	40390	319	50169
L12 × T2	134899	181299	381	316579	10894	46090	371	57355
L13 × T2	132171	179312	401	311884	10634	45402	355	56391
L14 × T2	134934	184150	408	319492	10991	47149	382	58522
L15 × T2	130672	181146	390	312208	10556	46153	351	57060
L16 × T2	128611	185757	382	314750	10015	46169	378	56562
L17 × T2	139140	193446	415	333001	11254	48957	395	60606
L18 × T2	141744	201442	414	343600	11453	50417	423	62293
L19 × T2	137497	192767	401	330665	10983	47704	374	59061
L20 × T2	56317	83162	155	139634	4592	20250	178	25020
L21 × T2	101152	156771	326	258249	7743	38969	311	47023
L22 × T2	92364	140767	293	233424	7572	35972	287	43831
L23 × T2	127002	181186	376	308564	9951	45831	349	56131
L24 × T2	137344	199815	411	337570	10838	50736	396	61970
L25 × T2	95241	139942	298	235481	7842	35455	254	43551
L26 × T2	123319	168473	341	292133	10079	43040	370	53489
L27 × T2	95279	137726	287	233292	7993	35651	274	43918
L28 × T2	130580	182826	402	313808	10329	46308	380	57017
L29 × T2	108560	158234	347	267141	8560	39788	313	48661
L1 × T3	121227	178083	352	299662	9161	44421	377	53959
L2 × T3	98425	139965	282	238672	7957	35984	283	44224
L3 × T3	134514	180939	397	315850	10768	46195	386	57349
L4 × T3	139666	192250	378	332294	11253	48728	392	60373
L5 × T3	123393	172126	359	295878	9993	43586	361	53940
L6 × T3	101837	150659	304	252800	7839	37766	310	45915
L7 × T3	128866	169934	347	299147	10325	42912	378	53615
L8 × T3	115208	162896	327	278431	8978	41695	336	51009
L9 × T3	96545	139969	274	236788	7896	35281	297	43474
L10 × T3	118739	159506	317	278562	9443	40443	334	50220
L11 × T3	115747	156699	323	272769	9329	40105	332	49766
L12 × T3	128655	170535	344	299534	10455	43353	387	54195
L13 × T3	127214	170909	378	298501	10195	43401	363	53959
L14 × T3	129362	175812	370	305544	10396	44819	386	55601
L15 × T3	118048	161195	323	279566	9362	41340	348	51050
L16 × T3	124558	179191	336	304085	9645	44445	370	54460
L17 × T3	136800	189255	371	326426	10973	47483	393	58849
L18 × T3	131815	184796	378	316989	10561	45890	394	56845
L19 × T3	126765	176129	345	303239	10013	43574	358	53945
L20 × T3	93921	137169	262	231352	6964	34127	301	41392
L21 × T3	96989	149406	300	246695	7122	36602	327	44051
L22 × T3	86715	130636	258	217609	6995	32954	277	40226
L23 × T3	123028	175771	345	299144	9540	43984	351	53875
L24 × T3	130425	186971	362	317758	10287	47544	395	58226
L25 × T3	84321	124692	253	209266	6863	31571	255	38689
L26 × T3	121063	162709	318	284090	9820	41256	360	51436
L27 × T3	93571	133704	262	227537	7761	34064	295	42120
L28 × T3	127872	180050	369	308291	10066	45001	393	55460
L29 × T3	100071	143975	315	244361	7784	36061	313	44158
Average	113508	157626	331.931	271466	8964.4	39484.9	327.092	48776.4

## Sheet: Table S3
Table S3 Over-Standard Heterosis (OSH) residual in the YS and SM
Site	OSH	HEUES-indel	HEUES-SNP	Residual_HEUES-indel	Residual_HEUES-SNP
YS	-0.371595	9455	250089	-0.530968	-0.532889
YS	-0.13417	7287	193872	-0.0916838	-0.0870291
YS	0.469073	9834	268352	0.274412	0.240066
YS	0.778409	9377	261073	0.626299	0.57639
YS	0.181019	8827	238453	0.0801178	0.0628676
YS	0.26757	9236	247248	0.128588	0.11681
YS	-0.126697	8936	248249	-0.237747	-0.281169
YS	-0.214326	8198	228092	-0.256662	-0.294062
YS	-0.533939	4619	126634	-0.24304	-0.237502
YS	0.412069	9299	255258	0.267221	0.231611
YS	0.287743	9088	245820	0.162541	0.142278
YS	0.075188	8766	241483	-0.0200333	-0.0541974
YS	0.0293772	8579	237944	-0.0484328	-0.0868868
YS	0.0840322	9164	249838	-0.0482463	-0.0763309
YS	-0.0562522	8892	242935	-0.163205	-0.191021
YS	0.756657	9055	243657	0.634527	0.619211
YS	0.437947	10002	269023	0.227644	0.206453
YS	0.496801	8864	242483	0.392455	0.363708
YS	-0.238991	8701	236696	-0.32816	-0.350628
YS	-0.351819	6483	173329	-0.234474	-0.228512
YS	-0.158517	7472	198534	-0.133256	-0.128661
YS	-0.0724827	8152	216862	-0.110535	-0.110581
YS	0.183574	7828	208207	0.175689	0.177565
YS	0.224475	9399	251773	0.0703164	0.0569379
YS	0.0831045	6261	167909	0.22112	0.226508
YS	0.44236	8856	241851	0.338759	0.31161
YS	-0.215447	6827	182802	-0.130131	-0.127262
YS	0.504654	9341	250599	0.355896	0.34147
YS	0.0748387	7457	199356	0.101496	0.101647
YS	0.00188699	10988	279771	-0.300221	-0.269458
YS	0.0382223	6914	171259	0.115438	0.169205
YS	0.275897	11681	306458	-0.090735	-0.0943943
YS	0.492821	11153	295919	0.175349	0.161604
YS	0.41359	10511	277248	0.155894	0.151599
YS	0.594615	10887	282567	0.301911	0.312904
YS	0.405385	10953	287587	0.106535	0.10506
YS	0.390652	11035	303701	0.0841673	0.030582
YS	-0.00456548	8991	238082	-0.120736	-0.121341
YS	0.603077	9823	252879	0.40944	0.431439
YS	0.198974	9731	253414	0.0139034	0.0253526
YS	0.315385	10860	291420	0.0251942	0.000848921
YS	-0.103576	10795	286932	-0.387714	-0.401471
YS	0.336154	10867	287352	0.0453117	0.036701
YS	0.11474	11165	293688	-0.203848	-0.208204
YS	-0.101026	11214	289350	-0.424176	-0.407886
YS	0.356154	11624	307650	-0.00517141	-0.0185574
YS	0.0948718	11790	315878	-0.281909	-0.310346
YS	-0.15841	10097	256354	-0.377559	-0.342933
YS	0.322351	8332	213482	0.267539	0.296784
YS	0.122579	9111	236801	-0.00476471	0.0105529
YS	0.150161	4601	128761	0.442736	0.438712
YS	0.367074	9600	244637	0.1942	0.225995
YS	0.467247	11838	309442	0.0859966	0.0858916
YS	0.094285	8247	216412	0.047387	0.0578547
YS	0.271282	10212	269109	0.0414259	0.0394683
YS	0.0198772	8291	213645	-0.0311176	-0.00629401
YS	0.165641	10937	288000	-0.131719	-0.136214
YS	0.140446	9526	245570	-0.0255377	-0.00409268
YS	-0.0867661	10800	274642	-0.37137	-0.339094
YS	-0.0306572	8797	219381	-0.128765	-0.0780956
YS	0.80168	11122	300112	0.487095	0.454917
YS	0.220733	11055	290644	-0.087614	-0.090926
YS	0.0630685	10422	272169	-0.18634	-0.180091
YS	0.477994	10716	273946	0.201211	0.228246
YS	0.385217	10598	276063	0.119421	0.12762
YS	-0.376363	10389	278089	-0.6227	-0.641472
YS	-0.00383354	8335	217218	-0.0589251	-0.0432522
YS	1.2384	9684	250939	1.0577	1.07395
YS	0.661982	9954	256513	0.456148	0.476871
YS	1.20496	10433	275805	0.954525	0.948318
YS	-0.0505288	10380	274996	-0.296027	-0.30417
YS	0.273541	9903	256745	0.0724553	0.0875689
YS	0.0868993	10641	280954	-0.1829	-0.188832
YS	0.257114	10737	279493	-0.0216239	-0.0132001
YS	0.595536	11358	306143	0.258977	0.226412
YS	0.700427	10923	291612	0.404371	0.38518
YS	0.668142	9905	256142	0.46687	0.484406
YS	-0.0971978	8022	199210	-0.123146	-0.0698487
YS	0.206953	8758	225850	0.112476	0.13553
YS	0.15589	8125	212322	0.120351	0.134624
YS	0.192501	9175	231737	0.0591986	0.0992508
YS	0.0149697	11520	291733	-0.336672	-0.300726
YS	0.0681307	7442	192059	0.096185	0.121993
YS	0.0360104	9933	260772	-0.167869	-0.164892
YS	-0.65028	8106	208769	-0.684049	-0.658372
YS	0.218678	10933	283462	-0.0783089	-0.0663516
YS	0.650427	8815	224038	0.550644	0.585722
SM	-0.472221	9455	250089	-0.631595	-0.633515
SM	-0.277265	7287	193872	-0.234779	-0.230124
SM	0.562878	9834	268352	0.368217	0.333871
SM	0.586658	9377	261073	0.434547	0.384639
SM	0.304059	8827	238453	0.203158	0.185908
SM	0.136186	9236	247248	-0.00279651	-0.0145744
SM	0.0174126	8936	248249	-0.0936372	-0.137059
SM	-0.485384	8198	228092	-0.527719	-0.56512
SM	-0.301732	4619	126634	-0.0108321	-0.00529409
SM	0.425587	9299	255258	0.280739	0.245128
SM	0.379419	9088	245820	0.254216	0.233953
SM	0.0580635	8766	241483	-0.0371578	-0.071322
SM	0.0901456	8579	237944	0.0123356	-0.0261184
SM	0.0510431	9164	249838	-0.0812354	-0.10932
SM	-0.285704	8892	242935	-0.392657	-0.420473
SM	0.628279	9055	243657	0.50615	0.490833
SM	0.443773	10002	269023	0.23347	0.212279
SM	0.190071	8864	242483	0.0857252	0.056978
SM	-0.11175	8701	236696	-0.200919	-0.223387
SM	-0.39239	6483	173329	-0.275045	-0.269083
SM	-0.181348	7472	198534	-0.156087	-0.151493
SM	0.322652	8152	216862	0.284599	0.284553
SM	0.00549076	7828	208207	-0.00239483	-0.000518069
SM	0.173039	9399	251773	0.0188799	0.00550138
SM	-0.352579	6261	167909	-0.214564	-0.209176
SM	0.380406	8856	241851	0.276805	0.249656
SM	-0.251391	6827	182802	-0.166075	-0.163207
SM	0.501115	9341	250599	0.352356	0.33793
SM	0.15429	7457	199356	0.180948	0.181098
SM	-0.263984	10988	279771	-0.566092	-0.535329
SM	-0.0140467	6914	171259	0.0631689	0.116936
SM	0.285238	11681	306458	-0.0813943	-0.0850536
SM	0.530952	11153	295919	0.213481	0.199736
SM	0.769438	10511	277248	0.511742	0.507447
SM	0.359943	10887	282567	0.067239	0.0782317
SM	0.364286	10953	287587	0.0654362	0.0639615
SM	-0.324787	11035	303701	-0.631272	-0.684857
SM	-0.262302	8991	238082	-0.378473	-0.379078
SM	0.160582	9823	252879	-0.0330549	-0.0110561
SM	0.0598545	9731	253414	-0.125216	-0.113767
SM	0.0331347	10860	291420	-0.257056	-0.281401
SM	-0.0958087	10795	286932	-0.379947	-0.393704
SM	0.0278029	10867	287352	-0.263039	-0.27165
SM	-0.39853	11165	293688	-0.717118	-0.721475
SM	0.308201	11214	289350	-0.0149497	0.00134025
SM	0.785979	11624	307650	0.424654	0.411268
SM	0.356691	11790	315878	-0.0200901	-0.0485268
SM	-0.0843454	10097	256354	-0.303494	-0.268868
SM	0.0013354	8332	213482	-0.0534768	-0.0242314
SM	-0.196286	9111	236801	-0.32363	-0.308312
SM	0.184365	4601	128761	0.47694	0.472916
SM	-0.101637	9600	244637	-0.274511	-0.242717
SM	0.29613	11838	309442	-0.0851203	-0.0852253
SM	-0.18697	8247	216412	-0.233868	-0.2234
SM	0.54285	10212	269109	0.312994	0.311036
SM	-0.2333	8291	213645	-0.284295	-0.259471
SM	0.301587	10937	288000	0.00422755	-0.000268139
SM	0.0852937	9526	245570	-0.0806901	-0.0592451
SM	-0.56166	10800	274642	-0.846263	-0.813988
SM	-0.16127	8797	219381	-0.259378	-0.208709
SM	0.795387	11122	300112	0.480802	0.448624
SM	0.28429	11055	290644	-0.0240561	-0.0273681
SM	0.540826	10422	272169	0.291417	0.297667
SM	0.251447	10716	273946	-0.0253353	0.00169974
SM	1.46682	10598	276063	1.20102	1.20922
SM	-0.306509	10389	278089	-0.552845	-0.571617
SM	-0.32617	8335	217218	-0.381262	-0.365589
SM	0.81833	9684	250939	0.637635	0.653885
SM	0.127378	9954	256513	-0.0784556	-0.0577333
SM	0.061356	10433	275805	-0.189077	-0.195284
SM	0.139492	10380	274996	-0.106007	-0.114149
SM	0.0851706	9903	256745	-0.115915	-0.100801
SM	0.0582707	10641	280954	-0.211529	-0.21746
SM	0.427758	10737	279493	0.14902	0.157444
SM	0.262311	11358	306143	-0.0742478	-0.106813
SM	0.242834	10923	291612	-0.0532221	-0.0724134
SM	0.011016	9905	256142	-0.190256	-0.17272
SM	-0.16389	8022	199210	-0.189839	-0.136541
SM	-0.1039	8758	225850	-0.198376	-0.175323
SM	0.134382	8125	212322	0.0988429	0.113116
SM	0.172199	9175	231737	0.0388966	0.0789488
SM	0.248405	11520	291733	-0.103237	-0.0672909
SM	-0.00487373	7442	192059	0.0231805	0.048989
SM	0.284851	9933	260772	0.0809719	0.083948
SM	-0.840171	8106	208769	-0.873941	-0.848264
SM	0.72638	10933	283462	0.429392	0.44135
SM	-0.0349525	8815	224038	-0.134736	-0.0996575
